# Supplementary material for: The Relationships of Team Role- and Character Strengths-Balance With Individual and Team-Level Satisfaction and Performance
Source: Front Psychol. 2020 Nov 30;11:566222. doi: 10.3389/fpsyg.2020.566222 (PMC7734085; doi:10.3389/fpsyg.2020.566222)
Supplement: FIGURE S1 — Zero-order correlations among all study variables, on individual level (above diagonal) and team level (below diagonal). Above diagonal: correlations based on individual data (N = 277–284). Below diagonal: correlations based on aggregated team-level data (N = 36–42). ∗p < 0.05, ∗∗p < 0.01, ∗∗∗p < 0.001. [file Data_Sheet_1.CSV]

	sex (1 = male, 2 = female)	age	education	team size	team duration	self-rated individual performance	supervisor-rated individual performance	self-rated team performance	supervisor-rated team performance	self-rated work satisfaction	self-rated teamwork quality	IC	IG	DM	IM	IN	EN	RM	Creativity	Curiosity	Judgment	Love of learning	Perspective	Bravery	Perseverance	Honesty	Zest	Love	Kindness	Social intelligence	Teamwork	Fairness	Leadership	Forgiveness	Humility	Prudence	Self-regulation	ABE	Gratitude	Hope	Humor	Spirituality	convergence ideal-current	team role balance	IC roles	IG roles	DM roles	IM roles	IN roles
sex (1 = male, 2 = female)		-.01	-.19**	-.03	.09	.11	.20***	.06	.24***	-.02	-.04	-.09	-.12*	-.14*	-.06	-.12	.05	.10	-.17**	-.07	-.11	-.10	-.09	-.06	.05	.08	-.06	.19**	.12*	.12*	.03	.04	-.05	-.03	-.01	-.03	-.18**	.10	.19**	-.02	-.14*	.12*	.15*	-.10	-.12*	-.13*	-.15*	-.08	-.12*
age	-0.21		-.01	.10	.36***	.01	-.04	.10	.06	-.02	.04	-.01	.02	.05	.05	.06	.08	.02	.01	.07	-.12*	.09	-.22***	-.01	-.16**	-.09	-.03	-.05	.00	-.11	-.02	.00	.00	.17**	.10	-.08	.00	.11	.00	-.14*	-.15**	.08	.07	-.07	-.09	-.03	-.06	.02	-.04
education	-0.27	-.11		-.16**	-.18**	-.15*	-.05	-.16**	-.18**	-.09	-.05	.16**	.03	.09	.16**	.10	.00	.04	.08	.12*	.04	.13*	-.02	-.06	-.09	-.14*	-.07	-.05	-.21***	.00	-.14*	-.14*	-.07	-.07	-.20***	-.08	-.03	-.04	-.17**	-.12	-.12*	-.12*	-.04	.02	-.05	-.07	.04	-.10	.01
team size	-0.02	.14	-.29		.06	-.01	-.12*	-.12*	-.02	.01	-.10	-.03	.04	.11	.09	.05	.05	.07	-.01	-.09	.07	-.02	.12*	.07	.10	.13*	.02	.00	.12*	.05	.14*	.06	.11	.07	.24***	.12*	.16**	.00	.00	.07	.07	.01	-.03	.43***	.45***	.60***	.61***	.76***	.51***
team duration	-0.09	.50***	-.25	.12		.04	.16**	.13*	.32***	.04	.14*	-.01	.02	.01	.02	.06	.00	.05	-.07	-.02	-.11	-.05	-.13*	.01	.01	-.04	-.04	.06	.09	.00	.06	.03	.01	.06	.12	.05	.01	.01	.04	-.06	-.04	.09	.03	-.13*	-.09	-.03	-.19**	.05	-.17**
self-rated individual performance	0.17	-.14	.06	.08	-.06		.15**	.41***	.06	.29***	.12	.17**	.10	.16**	.21***	.14*	.12*	.08	.10	.13*	.11	-.02	.23***	.10	.34***	.25***	.23***	.18**	.18**	.14*	.17**	.11	.25***	.06	.08	.13*	.23***	.12*	.22***	.26***	.04	.04	-.07	.03	.04	-.01	-.04	.05	.05
supervisor-rated individual performance	.42**	-.09	-.20	-.06	.32*	.01		.05	.53***	.26***	.14*	.11	.02	.00	.09	.08	.12	.07	-.04	.00	.01	-.05	-.03	-.09	.07	-.06	-.01	.10	.01	.04	.03	.05	-.02	-.03	-.02	.02	-.02	-.03	.06	.06	-.08	.01	-.06	-.08	-.11	-.15*	-.26***	-.09	-.16**
self-rated team performance	0.2	-.01	-.08	-.17	.07	.21	-.01		.20**	.42***	.63***	.16**	.13*	.06	.15*	.15*	.16**	.16**	-.02	.14*	.06	.06	.02	.04	.08	.14*	.07	.19**	.17**	.09	.26***	.21***	.10	.09	.01	.07	.00	.11	.18**	.03	.03	.03	-.13*	.16**	.04	.01	-.11	.00	-.07
supervisor-rated team performance	.44**	-.01	-.30	.12	.45**	.15	.85***	.09		.13*	.19**	-.14*	-.10	-.19**	-.12*	-.14*	-.07	-.09	-.12*	-.10	-.03	-.10	-.09	-.07	-.03	-.07	-.06	.13*	.04	.06	.01	.03	-.06	-.08	.01	.01	-.02	.01	.09	-.01	-.06	.08	.11	-.09	-.24***	-.20***	-.31***	-.10	-.28***
self-rated work satisfaction	0.31	-.11	-.23	.15	.21	.09	.21	.54***	.16		.47***	.33***	.15*	.18**	.18**	.19**	.27***	.30***	-.03	.12*	.01	-.04	.02	-.01	.08	.10	.14*	.22***	.16**	.15*	.36***	.17**	.12*	.15*	.09	.10	.08	.06	.23***	.14*	.03	.02	-.28***	.12*	.12*	.08	-.07	.05	-.03
self-rated teamwork quality	0.15	-.11	-.11	-.10	.07	-.07	.12	.83***	.13	.65***		.27***	.15*	.08	.16**	.21***	.18**	.21***	-.02	.24***	.07	.10	.00	-.01	-.02	.07	.05	.19**	.14*	.15*	.32***	.22***	.08	.13*	.04	.11	.03	.14*	.17**	.03	.01	.07	-.18**	.25***	.19**	.14*	-.08	.05	-.03
IC	-0.06	-.39*	.39*	-.17	-.43*	-.02	.17	.25	-.11	.35*	.40*		.48***	.53***	.53***	.61***	.54***	.45***	.40***	.19**	.06	.20**	.08	.18**	.13*	.11	.23***	.17**	.17**	.13*	.21***	.16**	.30***	.18**	-.07	-.02	.12*	.20***	.18**	.14*	.13*	.09	-.42***	.27***	.29***	.21***	.15*	.15*	.23***
IG	-0.29	-.03	-.02	.03	-.14	-.22	-.17	.05	-.28	.31	.33	.51**		.45***	.37***	.46***	.34***	.38***	.11	.10	.12*	.16**	.08	.10	.05	.13*	.11	.12*	.20***	.04	.17**	.19**	.15*	.18**	.14*	.11	.00	.06	.12*	.09	.10	.04	-.33***	.24***	.21***	.21***	.11	.09	.11
DM	-.40*	.06	.44**	-.17	-.20	-.19	-.26	.01	-.31	.09	.15	.45**	.54***		.47***	.64***	.42***	.44***	.22***	.14*	.09	.16**	.14*	.21***	.10	.11	.19**	.17**	.13*	.11	.11	.09	.27***	.22***	.07	.02	.15*	.11	.09	.20**	.15*	.11	-.41***	.26***	.23***	.24***	.30***	.20***	.29***
IM	-0.07	-.08	.34*	-.04	-.14	-.04	.02	.23	-.11	.14	.27	.66***	.39*	.39*		.49***	.37***	.36***	.09	.09	.05	.06	.05	.04	.13*	.11	.13*	.09	.10	.02	.13*	.09	.20***	.20**	.05	.06	.12*	.08	.11	.13*	.06	.02	-.30***	.25***	.22***	.18**	.18**	.26***	.24***
IN	-0.24	.10	.27	-.21	-.02	-.16	-.12	.33	-.16	.22	.39*	.54**	.60***	.60***	.50**		.44***	.48***	.23***	.19**	.14*	.19**	.20**	.22***	.15*	.12*	.21***	.26***	.22***	.23***	.22***	.20**	.37***	.26***	.00	.01	.16**	.13*	.15*	.13*	.16**	.11	-.37***	.30***	.24***	.25***	.24***	.18**	.28***
EN	0.06	-.11	-.12	-.05	-.13	-.18	.06	.22	-.07	.31	.30	.48**	.37*	.28	.33	.40*		.57***	.15*	.15*	-.01	.09	.07	.14*	.10	.07	.27***	.27***	.27***	.20***	.23***	.17**	.28***	.20***	.01	-.03	.05	.23***	.26***	.18**	.22***	.13*	-.33***	.22***	.17**	.17**	.09	.14*	.16**
RM	0.16	.06	-.12	-.02	-.05	-.28	-.15	.22	-.19	.39*	.33	.29	.41*	.28	.13	.54***	.73***		-.02	.07	-.10	.01	.10	.08	-.03	.04	.09	.19**	.23***	.32***	.22***	.14*	.27***	.17**	.04	-.03	-.09	.19**	.22***	.14*	.20**	.16**	-.31***	.22***	.14*	.18**	.13*	.11	.16**
Creativity	-.38*	-.29	.55***	-.08	-.14	.03	-.02	.01	-.15	-.23	-.04	.49**	.18	.32	.33	.38*	.08	-.16		.42***	.35***	.48***	.34***	.48***	.25***	.20***	.40***	.18**	.25***	.28***	.10	.18**	.32***	.10	-.09	.04	.20***	.37***	.25***	.31***	.31***	.14*	-.01	.11	.18**	.11	.13*	.10	.15*
Curiosity	-0.16	-.03	.50***	-.31*	-.05	.00	-.12	.28	-.24	-.04	.24	.38*	.28	.50**	.37*	.59***	.16	.25	.52***		.33***	.60***	.38***	.45***	.26***	.29***	.59***	.44***	.35***	.41***	.36***	.37***	.36***	.36***	-.02	.11	.29***	.39***	.39***	.52***	.30***	.22***	.05	.18**	.14*	.04	-.01	.05	.05
Judgment	-0.2	-.30	.33*	.09	-.14	.16	-.14	.17	-.11	-.07	.21	.29	.24	.33	.27	.13	.17	-.09	.49**	.41**		.36***	.52***	.38***	.36***	.38***	.19**	.12*	.18**	.30***	.16**	.32***	.30***	.16**	.06	.48***	.35***	.11	.14*	.22***	.17**	-.09	-.02	.18**	.16**	.15*	.14*	.14*	.12*
Love of learning	-0.26	-.07	.39*	-.14	-.17	-.09	-.08	.25	-.21	-.08	.25	.46**	.36*	.49**	.33	.50**	.10	.04	.62***	.64***	.48**		.20***	.34***	.18**	.24***	.43***	.19**	.26***	.18**	.18**	.29***	.21***	.32***	-.01	.08	.21***	.44***	.25***	.32***	.19**	.17**	.01	.14*	.15*	.09	.09	.09	.10
Perspective	0	-.34*	.09	.11	-.17	.16	-.26	.07	-.15	-.06	.00	-.04	-.16	.30	-.13	-.01	.28	.24	.22	.31*	.45**	.10		.51***	.42***	.41***	.37***	.27***	.33***	.51***	.21***	.30***	.40***	.15*	.10	.42***	.39***	.19**	.26***	.51***	.38***	.14*	.02	.14*	.16**	.15**	.22***	.17**	.19***
Bravery	-0.19	-.04	.25	.02	.07	.16	-.24	.02	-.12	-.28	-.10	-.10	.12	.23	-.08	.13	-.17	-.09	.49**	.54***	.37*	.36*	.49**		.39***	.40***	.48***	.35***	.38***	.43***	.22***	.39***	.49***	.28***	-.09	.10	.29***	.30***	.28***	.40***	.37***	.14*	-.02	.09	.13*	.16**	.18**	.14*	.14*
Perseverance	-0.01	-.47**	.08	.12	-.05	.48**	-.12	.12	-.03	.03	-.02	.07	-.08	-.05	-.14	-.09	.00	-.24	.44**	.23	.40**	.23	.43**	.53***		.55***	.44***	.25***	.36***	.36***	.33***	.31***	.40***	.19**	.18**	.43***	.52***	.08	.24***	.47***	.18**	.09	-.05	.09	.16**	.15*	.17**	.18**	.13*
Honesty	0.03	-.22	-.10	.19	-.03	.42*	-.38*	.29	-.19	.19	.20	-.13	.06	.07	-.24	-.01	-.03	.05	.16	.15	.38*	.12	.46**	.42**	.67***		.31***	.31***	.48***	.33***	.42***	.50***	.48***	.25***	.36***	.48***	.41***	.18**	.35***	.37***	.23***	.13*	-.02	.10	.14*	.14*	.17**	.14*	.14*
Zest	-0.28	.01	.01	-.07	.10	-.11	-.11	-.08	-.12	-.21	-.18	.06	.22	.23	-.11	.26	.34	.17	.51***	.42**	.21	.40**	.32*	.61***	.52***	.21		.46***	.45***	.41***	.40***	.28***	.45***	.39***	-.05	.05	.35***	.38***	.45***	.72***	.48***	.24***	-.04	.07	.14*	.09	.05	.10	.07
Love	0.14	-.12	.02	-.06	.12	.22	.28	.17	.29	.13	.13	.17	.21	.19	.19	.39*	.27	.27	.28	.50***	.07	.32*	.12	.36*	.25	.11	.43**		.51***	.46***	.46***	.38***	.32***	.30***	-.02	.11	.16**	.35***	.52***	.48***	.29***	.24***	-.01	.09	.02	.00	-.07	.04	-.02
Kindness	0.22	-.10	-.29	.14	.07	-.13	-.03	.12	.03	.16	.10	-.01	.19	.06	-.02	.28	.30	.47**	.15	.34*	.04	.19	.37*	.43**	.35*	.35*	.56***	.48**		.46***	.59***	.57***	.53***	.37***	.27***	.30***	.27***	.49***	.61***	.38***	.48***	.24***	-.05	.12*	.14*	.11	.07	.14*	.03
Social intelligence	0.3	-.21	-.02	.05	.04	.05	.05	.20	.11	.16	.14	-.03	.03	-.09	-.02	.20	.35*	.49**	.12	.39*	.07	-.02	.43**	.41**	.18	.12	.34*	.59***	.53***		.37***	.37***	.42***	.20***	.04	.25***	.30***	.33***	.40***	.45***	.34***	.19**	.02	.11	.06	.12*	.09	.07	.07
Teamwork	0.04	-.06	-.12	.24	.00	-.15	-.03	.26	.02	.29	.42*	.19	.37*	.22	.20	.49**	.15	.33	.19	.47**	.10	.40**	.12	.30	.21	.28	.28	.48**	.67***	.33*		.62***	.51***	.38***	.29***	.35***	.31***	.20***	.39***	.36***	.35***	.10	-.10	.25***	.20***	.14*	.09	.16**	.09
Fairness	0.15	-.15	-.04	.09	-.05	.05	-.01	.22	.04	.07	.34*	.04	.12	.01	.06	.13	.04	.05	.28	.38*	.19	.32*	.18	.43**	.37*	.43**	.24	.46**	.52***	.27	.68***		.56***	.43***	.33***	.34***	.27***	.26***	.44***	.29***	.27***	.10	-.10	.13*	.12*	.11	.08	.11	.05
Leadership	-0.01	-.32*	.12	.12	-.01	.06	-.18	.04	-.05	-.09	.07	.05	.00	.07	.02	.31	.05	.14	.42**	.44**	.31*	.22	.49**	.63***	.59***	.48**	.46**	.34*	.62***	.42**	.59***	.60***		.35***	.15*	.29***	.40***	.26***	.38***	.41***	.39***	.15*	-.13*	.18**	.20***	.19**	.17**	.18**	.14*
Forgiveness	-0.2	.14	.08	.02	-.07	-.10	-.26	.26	-.25	.02	.24	.17	.41*	.36*	.25	.38*	.22	.13	.33*	.52***	.37*	.53***	.15	.42**	.19	.21	.38*	.23	.43**	.16	.51***	.50**	.36*		.20***	.21***	.25***	.22***	.32***	.32***	.30***	.12*	-.09	.15*	.13*	.15**	.12*	.12*	.09
Humility	0	.21	-.34*	.42**	.17	.01	-.07	.09	.06	.42*	.27	-.12	.15	-.09	-.10	.02	-.06	.00	-.26	-.17	-.04	-.15	-.18	-.24	.05	.27	-.22	-.17	.15	-.23	.35*	.32*	.07	.27		.41***	.22***	.15*	.29***	.09	.11	.16**	-.07	.13*	.18**	.15**	.15*	.19**	.09
Prudence	-0.06	-.23	-.09	.34*	-.11	.23	-.13	-.02	-.05	.06	.03	-.15	-.16	-.07	-.16	-.18	-.03	-.04	.10	-.04	.27	-.14	.37*	.07	.27	.48**	-.11	-.12	.22	.02	.32*	.39*	.40**	.23	.36*		.48***	.12*	.23***	.23***	.10	.10	-.05	.10	.08	.06	.08	.09	.07
Self-regulation	-.31*	-.17	.23	.37*	.06	.31	-.05	-.29	.03	-.17	-.25	-.13	-.18	.03	-.19	-.24	-.31	-.45**	.33*	-.04	.46**	.07	.23	.18	.43**	.41**	.00	-.16	-.06	-.20	.01	.17	.32*	.10	.34*	.61***		.16**	.22***	.37***	.19**	.10	-.02	.04	.10	.08	.14*	.13*	.12*
ABE	0.1	.04	.04	-.04	.06	.03	.17	.32	.11	.29	.25	.25	.01	.07	-.10	.36*	.22	.37*	.23	.33*	-.04	.20	.22	.23	.09	-.05	.38*	.21	.48**	.40**	.36*	.14	.32*	.22	-.01	.10	-.07		.63***	.36***	.32***	.47***	.00	.09	.14*	.07	.02	.06	.04
Gratitude	0.3	-.17	-.41**	-.03	.10	-.04	.25	.28	.25	.35*	.24	.10	.14	-.08	-.11	.13	.35*	.39*	.05	.10	-.13	-.06	.25	.20	.20	.10	.45**	.43**	.67***	.51***	.37*	.32*	.31*	.14	-.02	.07	-.30	.61***		.49***	.30***	.52***	.01	.07	.12*	.06	-.01	.08	.01
Hope	-0.07	-.25	-.02	.05	.05	.21	-.11	-.06	-.09	-.01	-.18	.04	.01	.15	-.11	.05	.36*	.11	.37*	.32*	.21	.17	.51***	.46**	.73***	.45**	.78***	.48**	.53***	.38*	.27	.32*	.52***	.24	-.11	.19	.14	.26	.49**		.42***	.30***	.01	.09	.13*	.09	.05	.13*	.06
Humor	-0.19	-.11	-.13	.04	.08	-.17	-.25	.06	-.18	-.05	.07	-.08	.19	.13	-.06	.24	.22	.23	.25	.34*	.34*	.37*	.40**	.43**	.40**	.35*	.53***	.30	.58***	.29	.50***	.34*	.54***	.59***	.06	.23	.06	.15	.31	.53***		.11	-.04	.07	.11	.11	.14*	.13*	.10
Spirituality	0.19	.04	-.29	.03	.14	-.08	.24	-.14	.17	.00	-.20	-.25	-.16	-.26	-.34	-.21	.03	.08	-.18	-.17	-.30	-.40**	.05	.07	.04	-.18	.30	.04	.20	.29	-.06	-.13	.07	-.23	-.28	.02	-.24	.40**	.56***	.33*	.03		.01	-.05	-.01	-.02	-.04	.04	.03
convergence ideal-current	0.14	.19	-.08	.21	.20	.20	.05	-.19	.30	-.30	-.25	-.61***	-.55**	-.41*	-.42*	-.61***	-.51**	-.51**	-.26	-.23	.06	-.32	.01	-.06	-.14	-.08	-.29	-.06	-.29	.11	-.26	-.02	-.09	-.16	.14	.12	.30	-.21	-.20	-.22	-.18	.02		-.15*	-.17**	-.14*	-.14*	-.12*	-.17**
team role balance	-0.15	-.16	.15	.28	-.22	-.02	-.05	.42*	-.05	.32	.52**	.62***	.43*	.48**	.50**	.61***	.42*	.33	.30	.45**	.38*	.35*	.25	.12	.11	.13	.11	.26	.18	.26	.53***	.27	.35*	.35*	.20	.18	.01	.26	.15	.15	.13	-.16	-.26		.67***	.69***	.50***	.58***	.56***
IC roles	-0.17	-.24	.01	.32*	-.18	-.13	-.06	.32	-.14	.43**	.52**	.60***	.47**	.37*	.28	.49**	.33	.25	.40**	.32*	.32*	.35*	.27	.12	.20	.16	.19	.12	.26	.10	.46**	.25	.36*	.30	.30	.18	.16	.38*	.28	.19	.16	-.11	-.25	.68***		.72***	.54***	.70***	.62***
IG roles	-0.2	-.12	-.10	.45**	-.08	.07	-.16	.37*	-.15	.45**	.52**	.45**	.53**	.24	.19	.39*	.31	.21	.22	.12	.30	.26	.20	.19	.26	.23	.17	.09	.17	.22	.33*	.21	.29	.35*	.27	.10	.10	.20	.17	.17	.21	-.09	-.22	.68***	.67***		.73***	.70***	.67***
DM roles	-0.2	-.03	.08	.58***	-.23	-.02	-.26	.28	-.15	.16	.30	.29	.08	.31	.13	.24	-.04	-.08	.24	.03	.23	.17	.38*	.23	.23	.23	.03	-.13	.07	.10	.23	.19	.25	.26	.29	.23	.28	.09	-.02	.03	.15	-.14	.08	.52***	.50***	.66***		.67***	.83***
IM roles	-0.08	-.01	-.10	.68***	.10	.12	-.03	.29	.03	.23	.26	.17	.08	.06	.44*	.11	.23	.05	.21	.07	.34*	.14	.28	.15	.33*	.21	.14	.15	.25	.13	.27	.20	.29	.20	.26	.21	.24	.09	.15	.26	.22	.06	-.05	.52***	.58***	.58***	.60***		.74***
IN roles	-0.16	-.05	.01	.45**	-.18	.22	-.05	.29	-.03	.16	.31	.35*	.17	.35*	.25	.39*	.16	.04	.24	.08	.24	.18	.32*	.11	.18	.21	.03	-.01	-.04	.06	.22	.06	.20	.12	.18	.18	.22	.11	.00	.06	.07	-.01	-.11	.59***	.58***	.62***	.78***	.65***
EN roles	-0.08	-.13	-.12	.49**	-.05	.14	-.16	.13	-.07	.26	.12	.12	.23	-.01	.06	.13	.44**	.33	.09	.04	.18	-.05	.37*	.23	.24	.18	.18	.03	.16	.42**	.19	.07	.31*	.19	.12	.17	.14	.13	.17	.25	.21	.09	-.04	.52***	.46**	.65***	.51***	.53***	.54***
RM roles	-0.04	-.10	-.03	.35*	-.19	-.06	-.04	.08	-.14	.27	.18	.47**	.49**	.38*	.31	.50**	.47**	.58***	.25	.28	.10	.08	.27	.22	.04	.09	.22	.33*	.40**	.46**	.42**	.28	.36*	.29	.18	.15	-.01	.36*	.42**	.21	.18	.12	-.25	.63***	.59***	.58***	.47**	.50***	.56***
character strengths balance	-0.02	-.16	-.16	.57***	-.11	.16	.04	-.12	.15	-.01	.01	.09	.15	.12	-.02	.05	.12	.02	.22	.15	.28	.15	.44**	.37*	.42**	.33*	.34*	.34*	.47**	.35*	.46**	.39*	.42**	.25	.22	.36*	.30	.28	.33*	.46**	.35*	.12	.10	.36*	.40*	.39*	.50***	.47**	.36*
Creativity members	-.42**	-.08	.41**	.38*	-.22	.09	-.30	-.24	-.33*	-.23	-.22	.27	.30	.46**	.18	.18	.00	-.15	.60***	.28	.46**	.38*	.32*	.44**	.32*	.20	.32*	.07	.01	.06	.14	.11	.21	.25	-.06	.13	.39*	-.02	-.16	.24	.16	-.15	-.08	.30	.44**	.42**	.61***	.42**	.58***
Curiosity members	-0.03	-.09	.00	.24	-.18	.16	.06	-.02	.00	.02	.02	.22	.17	.32	.12	.13	.09	.02	.33*	.41**	.27	.19	.37*	.40**	.33*	.27	.38*	.32*	.46**	.28	.42**	.34*	.38*	.17	.06	.29	.20	.34*	.29	.38*	.06	.19	-.04	.46**	.42**	.33*	.33*	.38*	.39*
Judgment members	-0.14	-.18	.08	.46**	-.02	.26	-.04	.01	.06	.09	.08	.16	.17	.07	.10	-.06	.02	-.16	.30	.22	.68***	.24	.34*	.27	.35*	.28	.15	.15	.19	.17	.22	.15	.22	.29	.17	.37*	.47**	.08	-.07	.21	.26	-.22	.19	.31*	.32*	.39*	.33*	.37*	.14
Love of learning members	-0.29	-.19	.26	.24	-.20	.24	-.14	.02	-.15	-.04	.06	.22	.17	.27	.03	.22	-.18	-.12	.43**	.34*	.30	.54***	.35*	.41**	.34*	.21	.22	.27	.14	.10	.39*	.28	.30	.22	-.08	.16	.35*	.22	-.03	.20	.28	-.15	-.07	.19	.37*	.29	.48**	.24	.44**
Perspective members	-0.1	-.07	-.07	.53***	-.12	.00	-.12	.05	.00	-.06	.15	-.15	-.17	.13	-.20	-.20	-.23	-.12	.13	.09	.30	.10	.51***	.31*	.23	.39*	.03	.04	.25	.12	.29	.29	.27	.16	.27	.38*	.39*	.09	.06	.09	.26	-.12	.28	.25	.41**	.28	.67***	.51***	.49**
Bravery members	-0.2	-.01	.00	.51***	.07	.29	-.11	-.09	.05	-.24	-.14	-.19	.05	-.09	-.17	-.08	-.13	-.23	.38*	.18	.33*	.14	.39*	.63***	.49**	.32*	.43**	.24	.31	.41**	.24	.28	.44**	.32*	.04	.20	.43**	.17	.15	.36*	.34*	.08	.30	.16	.28	.44**	.57***	.46**	.42**
Perseverance members	-0.17	-.21	-.11	.34*	-.12	.27	-.26	-.10	-.18	.08	.00	.00	.19	.21	-.06	-.01	-.05	-.16	.19	.05	.22	.18	.35*	.30	.62***	.55***	.27	.08	.30	.03	.33*	.30	.36*	.18	.29	.30	.42**	-.04	.09	.43**	.35*	-.06	-.06	.10	.31	.34*	.48**	.38*	.41**
Honesty members	0.05	.01	-.28	.60***	.09	.18	-.04	-.04	.08	.28	.07	-.11	.17	.01	-.20	-.03	.06	.18	-.06	.02	.17	.07	.28	.11	.36*	.48**	.13	.27	.39*	.13	.37*	.28	.19	.06	.46**	.31*	.33*	.04	.12	.30	.24	-.05	.10	.14	.28	.21	.35*	.47**	.28
Zest members	-0.18	-.07	.05	.21	-.01	-.04	.03	-.13	.12	-.18	-.10	.06	.23	.25	-.05	.08	.16	.08	.36*	.29	.23	.29	.31*	.54***	.38*	.14	.61***	.45**	.43**	.39*	.29	.12	.25	.23	-.24	-.02	.03	.18	.28	.47**	.41**	.16	-.13	.18	.13	.21	.22	.26	.16
Love members	0.24	-.02	-.24	.29	.03	.14	.29	.07	.33*	.02	.07	-.02	-.04	-.15	.06	-.07	.13	.07	.05	.12	.01	.14	.10	.22	.13	.03	.22	.67***	.47**	.47**	.39*	.38*	.13	.10	.01	-.02	-.13	.19	.37*	.28	.25	.07	.21	.15	.08	.11	.06	.31*	.04
Kindness members	0.03	-.20	-.25	.38*	.05	.06	-.01	.06	.02	.18	.14	.10	.25	.09	.02	.16	.20	.25	.24	.27	.23	.26	.39*	.37*	.44**	.37*	.36*	.39*	.73***	.38*	.53***	.47**	.45**	.37*	.32*	.31*	.20	.30	.39*	.39*	.43**	-.09	-.12	.27	.41**	.38*	.29	.42**	.13
Social intelligence members	0.09	-.06	-.22	.69***	.06	.05	.06	-.03	.21	.10	.02	-.11	-.12	-.07	-.08	-.17	.14	.00	.04	-.07	.19	-.04	.38*	.22	.36*	.27	.19	.23	.44**	.38*	.30	.31	.32*	.17	.33*	.34*	.32*	.18	.23	.35*	.22	.10	.28	.30	.25	.39*	.54***	.59***	.32*
Teamwork members	0.15	.02	-.26	.57***	.27	.13	.04	.12	.15	.30	.22	-.04	.09	.02	.10	.13	.13	.20	-.04	.20	.07	.11	.26	.28	.36*	.33*	.19	.41**	.57***	.40**	.63***	.50***	.50***	.32*	.37*	.25	.19	.16	.23	.34*	.34*	-.02	-.03	.37*	.31*	.52***	.40*	.54***	.32*
Fairness members	0.15	.07	-.20	.41**	.16	.18	.22	.16	.27	.18	.27	-.01	-.02	-.08	-.01	-.11	.13	.03	.08	.10	.20	.19	.16	.07	.19	.21	.06	.34*	.34*	.21	.30	.52***	.09	.29	.37*	.31	.27	.19	.16	.17	.11	-.16	.22	.12	.20	.24	.21	.38*	.05
Leadership members	-0.03	-.03	-.01	.44**	-.03	.18	-.12	.08	.08	.02	.07	.05	.05	.03	-.08	-.07	-.01	-.03	.13	.18	.23	.12	.21	.38*	.53***	.35*	.37*	.23	.39*	.14	.43**	.36*	.41**	.29	.16	.29	.22	.19	.22	.42**	.30	.16	-.04	.24	.11	.21	.35*	.35*	.12
Forgiveness members	0.04	.12	-.14	.55***	-.09	.06	-.08	.11	-.02	.10	.07	.02	.12	-.04	.07	-.01	.13	-.01	.17	.09	.29	.21	.11	.29	.31*	.22	.25	.10	.47**	.17	.46**	.44**	.36*	.61***	.48**	.41**	.36*	.30	.20	.20	.32*	.02	.10	.32*	.35*	.43**	.49**	.54***	.31
Humility members	0.03	.16	-.45**	.66***	.23	.26	-.10	.12	.16	.26	.16	-.31	-.08	-.26	-.26	-.19	-.09	.00	-.19	-.19	.10	-.09	.19	.07	.27	.40**	.01	-.02	.38*	-.06	.34*	.29	.24	.14	.63***	.44**	.33*	.16	.18	.16	.19	-.09	.20	.16	.32*	.37*	.35*	.50***	.19
Prudence members	-0.07	.14	-.24	.57***	-.01	.36*	-.03	.24	.10	.09	.17	-.06	-.03	-.11	.05	-.04	.01	-.12	.11	.00	.21	.01	.19	.10	.18	.34*	.00	.08	.12	.02	.30	.27	.14	.20	.31*	.58***	.27	.17	.12	.17	.06	.04	.16	.37*	.38*	.32*	.36*	.52***	.41**
Self-regulation members	-0.15	-.19	-.03	.52***	-.16	.33*	-.19	-.10	-.05	-.06	-.20	-.17	-.32	-.08	-.14	-.39*	-.22	-.41*	.18	-.06	.37*	.03	.40*	.19	.45**	.37*	.13	.00	.27	.03	.16	.10	.27	.09	.27	.45**	.61***	.07	.02	.27	.24	-.05	.48*	.10	.30	.19	.51***	.51***	.34*
ABE members	-0.1	.02	-.14	.34*	.11	-.08	.05	-.06	.13	.09	.07	-.10	-.10	.11	-.06	-.05	.08	.01	.04	.03	.11	-.01	.37*	.02	.13	.07	.20	.08	.35*	.16	.27	.10	.12	.06	.25	.31*	.27	.38*	.30	.28	.16	.21	.16	.08	.32*	.07	.30	.35*	.22
Gratitude members	0.07	.00	-.50***	.41**	.17	-.01	.19	.08	.27	.20	.15	-.04	.12	-.07	-.11	.01	.24	.27	.00	.04	.07	-.03	.31	.17	.16	.20	.27	.37*	.62***	.42**	.45**	.29	.23	.19	.21	.31*	.02	.34*	.55***	.30	.36*	.18	.00	.19	.18	.26	.24	.27	.10
Hope members	-0.01	-.01	-.22	.49**	-.01	.14	-.03	-.19	.13	-.02	-.22	-.09	.04	.18	-.07	.09	.09	.07	.05	.07	.06	.08	.43**	.32*	.38*	.24	.38*	.33*	.52***	.32*	.36*	.12	.33*	.15	.17	.15	.14	.21	.26	.48**	.42**	.12	.02	.26	.22	.29	.39*	.43**	.29
Humor members	-0.06	.05	-.38*	.49**	.12	-.02	-.06	.07	.17	.10	.12	-.24	-.02	-.07	-.24	-.06	.10	.12	-.12	-.08	.08	-.06	.24	.20	.28	.27	.24	.23	.43**	.28	.38*	.21	.35*	.21	.31	.30	.15	.19	.33*	.34*	.50***	.19	.21	.24	.20	.31*	.32*	.44**	.17
Spirituality members	0.09	.05	-.19	.45**	.01	.02	.03	-.23	.02	-.06	-.14	-.26	-.02	-.14	-.07	-.13	-.20	-.04	-.14	-.24	-.05	-.32*	-.01	-.05	-.06	-.09	-.07	-.06	.05	.15	.04	.01	.15	-.22	.08	.15	.09	.07	.13	-.03	-.11	.53***	.41*	.12	.18	.25	.21	.46**	.33*
Above diagonal: Zero-order correlations of individual level data (N = 267-283). Below diagonal: Zero-order correlations of team-level aggregated data (N = 28-41).
[truncated: 27 more columns]
